# Supplementary material for: N-Acetylcysteine as a novel rapidly acting anti-suicidal agent: A pilot naturalistic study in the emergency setting
Source: PLoS One. 2022 Jan 28;17(1):e0263149. doi: 10.1371/journal.pone.0263149 (PMC8797247; doi:10.1371/journal.pone.0263149)
Supplement: S1 Data — (CSV) [file pone.0263149.s001.csv]

ID	Time	Group (1= NAC, 2 = No NAC)	Age	Gender (1= male, 2= female)	Diagnosis	Meds1	Meds2	Meds3	Meds4	MARDS_total	MARDS_10	CGI
1	1	1	27	2	Depression	Escitalopram	Temazepam			46	5	6
1	2	1								44	4	5
1	3	1								28	2	4
2	1	1	35	2	Depression, Generalised Anxiety Disorder	Agomelatine	Lorazepam			30	4	4
2	2	1								28	2	3
2	3	1								18	2	2
3	1	1	21	1	Depression, Panic Disorder, ADHD	Methylphenidate	Fluoxetine			42	5	5
3	2	1								38	4	3
3	3	1								33	3	3
4	1	1	31	2	Depression, Borderline Personality Disorder	Desvenlafaxine	Quetiapine	Clonazepam		25	5	4
4	2	1								24	5	4
4	3	1								25	4	4
5	1	1	52	2	Depression, Generalised Anxiety Disorder	Phenylzine	Quetiapine			50	6	6
5	2	1								46	5	5
5	3	1								42	5	5
6	1	1	42	2	Depression, Social Anxiety Disorder, Alcohol Dependence	Naltrexone	Diazepam			42	5	6
6	2	1								31	4	4
6	3	1								15	2	2
7	1	1	21	2	Depression	Venlafaxine	Lorazepam			38	5	6
7	2	1								36	5	6
7	3	1								18	2	3
8	1	1	57	2	Depression, Borderline Personality Disorder	Thyroxine				32	4	4
8	2	1								29	4	3
8	3	1								21	3	3
9	1	1	44	1	Depression, PTSD	Agomelatine	Prazosin			50	5	6
9	2	1								49	5	6
9	3	1								28	2	3
10	1	1	60	2	Depression, Generalised Anxiety Disorder	Amytriptyline	Nitrazepam			53	6	6
10	2	1								49	6	6
10	3	1								36	4	4
11	1	1	21	1	Depression, Avoidant Personality Disorder	No meds				32	5	5
11	2	1								29	4	4
11	3	1								19	1	2
12	1	1	36	2	Depression	Fluoxetine	Mirtazapine			44	5	5
12	2	1								42	5	5
12	3	1								20	2	2
13	1	1	42	2	Depression, Borderline Personality Disorder	Escitalopram	Quetiapine			28	5	4
13	2	1								26	3	3
13	3	1								7	0	1
14	1	1	38	1	Depression, Borderline Personality Disorder	Mirtazapine	Clonazepam			35	5	4
14	2	1								31	5	4
14	3	1								21	3	2
15	1	1	24	2	Depression, OCD	Risperidone	Fluoxetine	Quetiapine		36	5	5
15	2	1								33	4	4
15	3	1								28	1	2
16	1	1	19	2	Depression, Anorexia Nervosa	Clomipramine				33	5	4
16	2	1								30	3	4
16	3	1								18	2	2
17	1	1	30	1	Depression, Social Anxiety disorder	Escitalopram	Clonazepam	Thyroxine		28	5	4
17	2	1								26	4	3
17	3	1								8	1	2
18	1	1	49	2	Depression	Nortriptyline	Quetiapine			51	5	6
18	2	1								50	5	6
18	3	1								37	3	3
19	1	2	26	2	Depression, Bulimia Nervosa, Borderline Persoanlity Disorder	Sertraline				28	5	4
19	2	2								26	4	4
19	3	2								21	4	3
20	1	2	28	1	Depression	Alprazolam				42	5	5
20	2	2								40	5	5
20	3	2								33	4	4
21	1	2	39	1	Depression, PTSD	Fluoxetine	Olanzapine			33	5	4
21	2	2								32	3	4
21	3	2								36	4	4
22	1	2	60	2	Depression, Generalised Anxiety Disorder	Duloxetine	Zolpidem			24	2	3
22	2	2								23	2	3
22	3	2								20	2	2
23	1	2	41	1	Depression, PTSD	Quetiapine				42	5	5
23	2	2								43	4	5
23	3	2								37	4	4
24	1	2	21	2	Depression	Desvenlafaxine				35	5	4
24	2	2								33	4	3
24	3	2								27	4	3
25	1	2	61	2	Depression, Alcohol Dependence	Mirtazapine	Acamprostate			45	5	5
25	2	2								42	4	5
25	3	2								42	4	5
26	1	2	32	2	Depression, Panic Disorder, Chronic Fatigue Syndrome	Sertraline	Pregabalin			48	5	5
26	2	2								41	3	3
26	3	2								30	3	2
27	1	2	26	2	Depression, Borderline Personality Disorder	Venlafaxine	Melatonin			39	4	3
27	2	2								33	4	3
27	3	2								38	4	3
28	1	2	28	2	Depression, Body Dysmorphic Disorder, Anorexia Nervosa	Aripiprazole	Citalopram			54	5	6
28	2	2								52	4	5
28	3	2								43	3	5
29	1	2	21	1	Depression	Fluoxetine				22	3	3
29	2	2								20	2	3
29	3	2								20	2	2
30	1	2	39	2	Depression, Bipolar Disorder	Lithium	Lamotrigine			40	4	4
30	2	2								37	4	4
30	3	2								37	3	4
